# Supplementary material for: The Alkaline Phosphatase (ALPL) Locus Is Associated with B6 Vitamer Levels in CSF and Plasma
Source: Genes (Basel). 2018 Dec 22;10(1):8. doi: 10.3390/genes10010008 (PMC6357176; doi:10.3390/genes10010008)
Supplement: Supplementary file 1 [file genes-10-00008-s001.zip]

Archive with 2 entries (2 files):
- genes-410552-supplementary-figures-final.docx
- genes-410552-supplementary-tables-final.docx
